# Supplementary material for: Rays in the Shadows: Batoid Diversity, Occurrence, and Conservation Status in Fiji
Source: Biology (Basel). 2024 Jan 26;13(2):73. doi: 10.3390/biology13020073 (PMC10886612; doi:10.3390/biology13020073)
Supplement: Supplementary file 1 [file biology-13-00073-s001.zip]

Archive with 4 entries (4 files):
- S1_PA-fiji-shark-conservation-management-plan.pdf
- S2_Questionnaire_Projects Abroad_KG.pdf
- S3_Table2-01.png
- S4_Batoid.R
