# Supplementary material for: Rays in the Shadows: Batoid Diversity, Occurrence, and Conservation Status in Fiji
Source: Biology (Basel). 2024 Jan 26;13(2):73. doi: 10.3390/biology13020073 (PMC10886612; doi:10.3390/biology13020073)
Supplement: Supplementary file 1 [file biology-13-00073-s001.zip › S4_Batoid.R]

# Import data
Ray <- read.csv("/Volumes/Luke_SSD/Data/Batoid/GFSC.csv", header = TRUE)

# Format Date
Ray$Date <- as.Date(Ray$Date, format = '%d/%m/%Y')

# Rename columns
Ray <- Ray %>% 
  rename(Ray_Rsp = `Rhynchobatus.sp.`,
         Ray_Tl = `Taeniura.lymma`,
         Ray_Dk = `Dasyatis.kuhli`,
         Ray_Mab = `Manta.alfredi.birostris`,
         Ray_An = `Aetobatus.narinari`,
         Ray_Tm = `Taeniura.meyeni`,
         Ray_Dr = `Devil.Ray`, 
         Ray_Ua = `Urogymnus.asperrimus`,
         Ray_Hf = `Himantura.fai`)

# convert columns to numeric
Ray[, c("Ray_Rsp", "Ray_Tl", "Ray_Dk", "Ray_Mab", "Ray_An", "Ray_Tm", "Ray_Dr", "Ray_Ua", "Ray_Hf")] <- Ray[, c("Ray_Rsp", "Ray_Tl", "Ray_Dk", "Ray_Mab", "Ray_An", "Ray_Tm", "Ray_Dr", "Ray_Ua", "Ray_Hf")] %>%
  mutate_all(as.numeric)

# remove operator column
Ray <- Ray %>% 
  select(-Operator)

#create new dataframe in long format grouped by region, date and area, count number of different species recorded per day
Ray_Diversity <- Ray %>%
  pivot_longer(cols = -c(Region, Date, Area), names_to = "Ray", values_to = "Count") %>%
  group_by(Region, Date, Area) %>%
  summarise(Number_Species = n_distinct(Count), .groups = "drop")

#view number of Areas
table(Ray_Diversity$Area)


# rename all spelling mistakes and errors
Ray_Diversity  <- Ray_Diversity %>% 
  mutate(Area = str_replace(`Area`, "E 6", "E6"))
Ray_Diversity <- Ray_Diversity %>% 
  mutate(Area = str_replace(`Area`, "Navini", "Naviti"))
Ray_Diversity <- Ray_Diversity %>% 
  mutate(Area = str_replace(`Area`, "Navitii", "Naviti"))


# create division for each area
Ray_Diversity <- Ray_Diversity %>%
  mutate(Division = case_when(
    Area == "Bounty (Kadavu Lailai)" ~ "Western",
    Area == "Coral Coast" ~ "Western",
    Area == "Kuata" ~ "Western",
    Area == "Lautoka" ~ "Western",
    Area == "Malolo" ~ "Western",
    Area == "Nanuya" ~ "Western",
    Area == "Tokoriki" ~ "Western",
    Area == "Rakiraki / Nananu-i-Ra" ~ "Western",
    Area == "Naviti" ~ "Western",
    Area == "South Sea Island" ~ "Western",
    Area == "Tivua Island" ~ "Western",
    Area == "Tokoriki / Matamanoa" ~ "Western",
    Area == "Castaway" ~ "Western",
    Area == "Beqa Lagoon" ~ "Central",
    Area == "E6" ~ "Central",
    Area == "Mt Mutiny" ~ "Central",
    Area == "Naigani / Moturiki" ~ "Central",
    Area == "Pacific Harbour" ~ "Central",
    Area == "Vatu-i-Ra Lighthouse" ~ "Central",
    Area == "Vuya East" ~ "Central",
    Area == "Matei" ~ "Northern",
    Area == "Namena" ~ "Northern",
    Area == "Savusavu" ~ "Northern",
    Area == "Somosomo Straits" ~ "Northern",
    Area == "Vuna Reef" ~ "Northern",
    Area == "Wakaya / Makogai" ~ "Eastern",
    Area == "Gau" ~ "Eastern",
    Area == "Great Astrolabe Reef" ~ "Eastern"))


# compute the ANOVA
res_aov <- aov(Number_Species ~ Division,
               data = Ray_Diversity
)

# View histogram
hist(res_aov$residuals) #data not normal

# kruskal.test
kruskal.test(Number_Species ~ Division, data = Ray_Diversity)
